# Supplementary material for: Effects of Parental Dietary Restriction on Offspring Fitness in Drosophila melanogaster
Source: Nutrients. 2023 Mar 3;15(5):1273. doi: 10.3390/nu15051273 (PMC10005678; doi:10.3390/nu15051273)
Supplement: Supplementary file 1 [file nutrients-15-01273-s001.zip]

Archive with 1 entries (1 files):
- nutrients-2176545-supplementary.pdf
